# Supplementary material for: Modifiable Nutritional Biomarkers in Autism Spectrum Disorder: A Systematic Review and Meta-Analysis of Vitamin D, B12, and Homocysteine Exposure Spanning Prenatal Development Through Late Adolescence
Source: Int J Mol Sci. 2025 May 6;26(9):4410. doi: 10.3390/ijms26094410 (PMC12072606; doi:10.3390/ijms26094410)
Supplement: Supplementary file 1 [file ijms-26-04410-s001.zip]

Archive with 1 entries (1 files):
- ijms-3612163-supplementary.pdf
